# Supplementary material for: Evaluation of the Influence of Tanacetum vulgare Extract on Cognitive Functions and Hippocampal BDNF Expression
Source: Molecules. 2024 Dec 4;29(23):5723. doi: 10.3390/molecules29235723 (PMC11643275; doi:10.3390/molecules29235723)
Supplement: Supplementary file 1 [file molecules-29-05723-s001.zip]

Archive with 1 entries (1 files):
- molecules-3328635-supplementary.pdf
